# Supplementary material for: Eucalyptus Wood Smoke Extract Elicits a Dose-Dependent Effect in Brain Endothelial Cells
Source: Int J Mol Sci. 2024 Sep 24;25(19):10288. doi: 10.3390/ijms251910288 (PMC11476751; doi:10.3390/ijms251910288)
Supplement: Supplementary file 1 [file ijms-25-10288-s001.zip]

Archive with 1 entries (1 files):
- ijms-3177257-supplementary.pdf
